# Supplementary material for: The sDOR.2-6y™ Is a Valid Measure of Nutrition Risk Independent of BMI-for-Age z-Score and Household Food Security Status in Preschool Aged-Children
Source: Nutrients. 2024 Mar 7;16(6):767. doi: 10.3390/nu16060767 (PMC10974798; doi:10.3390/nu16060767)
Supplement: Supplementary file 1 [file nutrients-16-00767-s001.zip]

Archive with 1 entries (1 files):
- nutrients-2877266-supplementary.pdf
